# Supplementary material for: Reduced Lentivirus Susceptibility in Sheep with TMEM154 Mutations
Source: PLoS Genet. 2012 Jan 26;8(1):e1002467. doi: 10.1371/journal.pgen.1002467 (PMC3266874; doi:10.1371/journal.pgen.1002467)
Supplement: Table S1 — Distribution of TMEM154 risk factors and diplotypes in matched cases-control pairs of ewes. (XLSX) [file pgen.1002467.s001.xlsx]

## Sheet: S1 McNemar2
			Table S1 Distribution of TMEM154 risk factors and diplotypes in matched cases-control pairs of ewes.
				Copy number of TMEM154 risk factors in animala			OAR17_5388531						TMEM154 E35K						TMEM154 coding sequence
			Type of pair				Diplotype			Number of pairs			Diplotype			Number of pairs			Diplotype			Number of pairs
				case	control		case	control		5- to 9-year-olds	4-year-olds		case	control		5- to 9-year-olds	4-year-olds		case	control		5- to 9-year-olds	4-year-olds
			Discordant	1	0		C,T	C,T		36	30		E,K	K,K		36	30		1,2	1,1		21	15
																			1,3	1,1		15	13
																			2,4	1,1		1	0
																			2,5	1,1		1	0
																			1,2	1,4		1	0
																			2,4	1,4		1	0
																			1,2	1,6		1	0
																				Subtotal:		41	28
			Discordant	0	1		T,T	C,T		2	2		K,K	E,K		2	2		1,4	3,5		0	1
																				Subtotal:		0	1
			Concordant	0	0		T,T	T,T		17	16		K,K	K,K		16	16		1,1	1,1		16	16
																			1,1	1,4		2	2
																			1,4	1,1		0	2
																			1,4	1,4		1	0
																				Subtotal:		19	20
			Concordant	1	1		C,T	C,T		5	6		E,K	E,K		5	6		1,2	1,2		0	1
																			1,2	2,4		1	0
																			1,3	1,2		1	0
																			1,3	1,3		1	4
																			1,3	3,3		1	3
																				Subtotal:		4	8
			Discordant	2	0		C,C	T,T		4	1		E,E	K,K		5	1		2,2	1,1		2	0
																			2,2	1,4		1	0
																			3,3	1,1		1	1
																				Subtotal:		4	1
			Discordant	0	2		T,T	C,C		0	1		K,K	E,E		0	1		1,1	2,2		0	1
																				Subtotal:		0	1
			Discordant	2	1		C,C	C,T		3	1		E,E	E,K		3	1		3,3	1,3		1	1
																				Subtotal:		1	1
			Discordant	1	2		C,T	C,C		2	4		E,K	E,E		2	3		na	na		0	0
			Concordant	2	2		C,C	C,C		0	0		E,E	E,E		0	1		2,3	2,3		0	1
																				Subtotal:		0	1
								Total:		69	61			Total:		69	61			Total:		69	61
			aThe TMEM154 haplotypes "2" and "3" were analyzed as equivalent risk factors. Animals without haplotypes "2" or "3" were counted as not having the genetic risk factor.
