# Supplementary material for: Reduced Lentivirus Susceptibility in Sheep with TMEM154 Mutations
Source: PLoS Genet. 2012 Jan 26;8(1):e1002467. doi: 10.1371/journal.pgen.1002467 (PMC3266874; doi:10.1371/journal.pgen.1002467)
Supplement: Table S2 — TMEM154 haplotype risk factor analyses in cohort studies. (XLSX) [file pgen.1002467.s002.xlsx]

## Sheet: S2 Cohorts RR
			Table S2 TMEM154 haplotype risk factor analyses in cohort studies.
											Seropositive			Seronegative
			Age at sampling (years)	Average age (years)	Year sampled	Location	No. sampled	Gender	Sero-prevalence (%)	Breed	with risk factora	without risk factor		with risk factor	without risk factor	χ2	p-value	RR	CI95	PPV (%)	NPV (%)	Sens. (%)	Spec. (%)
			3	3	2003	NE	562	ewe	30	Dorset, Finn, MARCIII, Rambouillet, Romanov, Suffolk	93	75		104	290	43	<0.0001	2.3	1.8 - 2.9	47	80	55	74
			4	4	2003	NE	225	ewe	33	Dorset, Finn, MARCIII, Rambouillet, Romanov, Suffolk, Border Leicester	50	24		17	134	75	<0.0001	4.9	3.5 - 6.8	75	85	68	89
			5	5	2003	NE	200	ewe	40	Dorset, MARCIII, Rambouillet, Romanov, Suffolk	59	22		12	107	83	<0.0001	4.9	3.5 - 6.5	83	83	73	90
			6 to 9	7	2003	NE	376	ewe	26	Dorset, Finn, MARCIII, Rambouillet, Romanov, Suffolk	58	41		23	254	109	<0.0001	5.1	3.9 - 6.7	72	86	59	92
			3 to 7	3.6	2003	NE	143	ram	43	Dorper, Dorset, Finn, Katahdin, MARCIII, Rambouillet, Romanov, Suffolk, Texel	51	10		19	63	51	<0.0001	5.3	3.0 - 10	73	86	84	77
			4 to 5	4.5	2010	NE	280	ewe	80.3	Rambouillet-Romanov	210	16		7	47	160	<0.0001	3.8	2.8 - 4.8	97	75	93	87
			3 to 6	4.4	2004	ID	309	ewe	62.5	Columbia, Polypay, Rambouillet	21	172		6	110	2.92	0.098	1.27	0.92- 1.5	78	39	11	95
			3 to 5	3.6	2008	ID	392	ewe	57	Columbia, Polypay, Rambouillet	13	213		0	166	10	0.002	1.793	1.2 - 1.8	100	44	6	100
			3 to 8	3.8	2009	IA	218	ewe	54	Polypay	62	56		17	83	29.6	<0.0001	1.948	1.5 -2.4	78	60	53	83
			aThe TMEM154 haplotypes 2 and 3 were analyzed together as a single risk factor. Animals that had one or two copies of either haplotype were counted as having the genetic risk factor. Any animals without haplotypes 2 or 3 were counted as not having the genetic risk factor. Breed and age were not adjusted within cohorts.
			bPearson's chi-squared test statistic, testing whether animals with TMEM154 haplotypes "2" or "3" differ in there serological status compared to those without.
