# Supplementary material for: Reduced Lentivirus Susceptibility in Sheep with TMEM154 Mutations
Source: PLoS Genet. 2012 Jan 26;8(1):e1002467. doi: 10.1371/journal.pgen.1002467 (PMC3266874; doi:10.1371/journal.pgen.1002467)
Supplement: Table S3 — TMEM154 genotypes by serological status in matched case-control sheep (n = 260) and sheep in cohort studies (n = 2,705). (XLSX) [file pgen.1002467.s003.xlsx]

## Sheet: S3 genotypes
	Table S3 TMEM154 genotypes by serological status in matched case-control sheep (n = 260) and sheep in cohort studies (n = 2705).
		Nebraska sheep (USMARC)																											Idaho sheep (USSES)						Iowa sheep
		69 pairs of 5- to 9-year-old ewes			61 pairs of 4-year-old ewes			Combined 130 pairs of 4- to 9-year-old ewes			2003 3-year-old ewe cohort			2003 4-year-old ewe cohort			2003 5-year-old ewe cohort			2003 6- to 9-year-old ewe cohort			2003 3- to 7-year-old ram cohort			2010 4- to 5-year-old ewe cohort			2004 3- to 6-year-old ewe cohort			2008 3- to 5-year-old ewe cohort			2009 3- to 8-year-old ewe cohort
	TMEM154 genotypea	Negb	Pos		Neg	Pos		Neg	Pos		Neg	Pos		Neg	Pos		Neg	Pos		Neg	Pos		Neg	Pos		Neg	Pos		Neg	Pos		Neg	Pos		Neg	Pos
	1,1	57	18		47	19		104	37		272	72		129	23		92	21		240	41		56	8		46	16		109	167		161	209		79	56
	1,2	1	24		1	16		2	40		22	44		8	18		3	8		18	20		5	19		1	28		3	6		-	-		5	16
	1,3	2	18		5	20		7	38		51	28		6	25		7	25		1	24		5	7		5	159		2	14		-	11		11	38
	1,4	6	1		3	3		9	4		11	2		5	1		15	1		13	-c		7	1		-	-		1	1		2	-		1	-
	1,6	1	-			-		1	-		5	-		-	-		-	-		-	-		-	-		-	-		-	-		-	-		-	-
	1,9	-	-		-	-		-	-		-	-		-	-		-	-		-	-		-	1		-	-		-	-		-	-		-	-
	1,10	-	-		-	-		-	-		-	-		-	-		-	-		-	-		-	-		1	-		-	3		2	4		3	-
	1,11	-	-		-	-		-	-		-	-		-	-		-	-		-	-		-	-		-	-		-	-		1	-		-	-
	2,2	-	3		1	-		1	3		1	5		-	2		1	1		3	3		2	10		-	-		-	-		-	-		-	-
	2,3	-	-		1	1		1	1		4	6		1	3		-	9		-	7		2	2		-	2		1	-		-	-		1	3
	2,4	1	3		-	-		1	3		-	-		-	-		1	-		1	-		-	1		-	-		-	-		-	-		-	-
	2,6	-	-		-	-		-	-		-	1		-	-		-	-		-	-		-	-		-	-		-	-		-	-		-	-
	3,3	1	2		3	2		4	4		26	10		2	2		-	16		-	4		5	10		-	20		-	1		-	2		-	5
	3,4	-	-		-	-		-	-		-	-		-	-		-	-		-	-		-	2		-	-		-	-		-	-		-	-
	3,10	-	-		-	-		-	-		-	-		-	-		-	-		-	-		-	-		1	1		-	-		-	-		-	-
	4,4	-	-		-	-		-	-		1	-		-	-		-	-		1	-		-	-		-	-		-	-		-	-		-	-
	4,6	-	-		-	-		-	-		1	-		-	-		-	-		-	-		-	-		-	-		-	-		-	-		-	-
	10,10	-	-		-	-		-	-		-	-		-	-		-	-		-	-		-	-		-	-		-	1		-	-		-	-
	Total	69	69	0	61	61	0	130	130	0	394	168	0	151	74	0	119	81	0	277	99	0	82	61	0	54	226	0	116	193	0	166	226	0	100	118
	aOther TMEM154 genotype combinations were not observed in these groups of sheep
	bSerological status: Neg, OPP negative; Pos, OPP positive
	cNone detected
