# Supplementary material for: Reduced Lentivirus Susceptibility in Sheep with TMEM154 Mutations
Source: PLoS Genet. 2012 Jan 26;8(1):e1002467. doi: 10.1371/journal.pgen.1002467 (PMC3266874; doi:10.1371/journal.pgen.1002467)
Supplement: Table S4 — Oligonucleotides for ovine TMEM154 PCR, RT–PCR, and DNA sequencing. (XLSX) [file pgen.1002467.s004.xlsx]

## Sheet: S4 primers
	Table S4 Oligonucleotides for ovine TMEM154 PCR, RT-PCR, and DNA sequencing
	Primer numbera	DNA sequenceb	Primer binding region		Primer orientation	Position in GenBank Accession HM355886	Function	Tm (oC)	DMSOc (4%)	STS length (bp)
				Targeted elements
	84253	gcg agg cgt gct aac tg	5' UTR	exon 1	sense	4560-4576	PCR amplification, DNA sequencing	56	+	914
	83023	gct tca tta gtc aca atc aac	intron 1	exon 1	antisense	5465-5485	PCR amplification, DNA sequencing	56	+	914
	84253	gcg agg cgt gct aac tg	5' UTR	exon 1	sense	4560-4576	PCR amplification, DNA sequencing	56	+	588
	83623	gcc cat taa agc cgg t	intron 1	exon 1	antisense	5132-5147	PCR amplification, DNA sequencing	56	+	588
	84495	cgc gtt tca gcg gga ctg aca cc	5' UTR	exon 1	sense	4722-4744	DNA sequencing	62	-	nad
	83020	agt gtt acg ctc ccc ggc ag	intron 1	exon 1	antisense	4926-4945	DNA sequencing	62	-	na
	86824	tcc att tcc ttt acc taa aag t	intron 1	exon 2, 3	sense	28750-28771	PCR amplification, DNA sequencing	60	-	1048
	86826	act ggc cca aat tac ata ag	intron 3	exon 2, 3	antisense	29778-29797	PCR amplification, DNA sequencing	60	-	1048
	87811	gcc ttt gtg gga gat tta	intron 1	exon 2, 3	sense	28921-28938	PCR amplification, DNA sequencing	57	-	745
	87814	aat ttt gga aaa tgt cac tga	intron 3	exon 2, 3	antisense	29645-29665	PCR amplification, DNA sequencing	57	-	745
	83658	gct cca ttt atg ttc aat ca	intron 1	exon 2, 3	sense	28985-29004	PCR amplification, DNA sequencing	56	-	771
	83659	gag atg gaa gct gtg tgt ttc	intron 3	exon 2, 3	antisense	29735-29755	PCR amplification, DNA sequencing	56	-	771
	85484	gag ggt aag ttt cag atc att g	intron 1	exon 2, 3	sense	29070-29091	DNA sequencing	62	-	na
	85485	tta tgt agc tgc ttc act taa a	intron 3	exon 2, 3	antisense	29602-29623	DNA sequencing	62	-	na
	83648	aag cca ggc tct gac ag	intron 3	exon 4	sense	36851-36867	PCR amplification, DNA sequencing	58	-	1185
	83649	aat gaa ctg atg tcc ttg aaa t	intron 4	exon 4	antisense	38014-38035	PCR amplification, DNA sequencing	58	-	1185
	83032	cca cat cct act ccg tga c	intron 3	exon 4	sense	37372-37390	PCR amplification, DNA sequencing	58	-	768
	83034	agg atc ttc ttc tca cca tac	intron 4	exon 4	antisense	38119-38139	PCR amplification, DNA sequencing	58	-	768
	82981	ctc cgt gac aag ggg ca	intron 3	exon 4	sense	37382-37398	DNA sequencing	62	-	na
	82982	tct aca aag cag gga aat gac	intron 3	exon 4	antisense	37548-37604	DNA sequencing	62	-	na
	82955	tgt ttt gac cct agg ctg	intron 4	exon 5	sense	38266-38283	PCR amplification, DNA sequencing	60	-	1325
	82962	caa tta ccg tca gat atc cac	intron 5	exon 5	antisense	39566-39586	PCR amplification, DNA sequencing	60	-	1325
	82956	gag gag cct cag act cat c	intron 4	exon 5	sense	38583-38601	PCR amplification, DNA sequencing	58	-	792
	83035	gac ata gat ggc tag tcc cta	intron 5	exon 5	antisense	39354-39374	PCR amplification, DNA sequencing	58	-	792
	82957	ctt cct ctc agc cca tca t	intron 4	exon 5	sense	38635-38653	DNA sequencing	62	-	na
	82959	cag gat cca acc gca tag t	intron 5	exon 5	antisense	39038-39056	DNA sequencing	62	-	na
	83670	gca tta ccc aaa ata tga tag a	intron 5	intron 5	sense	39257-39278	PCR amplification, DNA sequencing	56	-	1452
	83676	gaa aag ggc aca att cat	intron 5	intron 5	antisense	40691-40708	PCR amplification, DNA sequencing	56	-	1452
	86831	tgg ata tct gac ggt aat tgt ag	intron 5	intron 5	sense	39567-39589	DNA sequencing	62	-	na
	83672	ggt atg ata ata taa ata gtg gat tgt	intron 5	intron 5	antisense	39936-39962	DNA sequencing	62	-	na
	83673	ggg att tat cag att caa caa t	intron 5	intron 5	sense	40003-40024	DNA sequencing	62	-	na
	83674	ttc caa att ctg ctg tgt atg	intron 5	intron 5	antisense	40241-40261	DNA sequencing	62	-	na
	83675	cac cac cca gag ata atc tca	intron 5	intron 5	sense	40304-40324	DNA sequencing	62	-	na
	83039	gat gcg tcg gtg ata gat	intron 5	exon 6	sense	40437-40454	PCR amplification, DNA sequencing	58	-	989
	83042	cct aag tcg gct ttt cgt	intron 7	exon 6	antisense	41408-41425	PCR amplification, DNA sequencing	58	-	989
	83661	cct cgg tga agc tgt ttt a	intron 5	exon 6	sense	40589-40607	PCR amplification, DNA sequencing	60	-	818
	83663	tct ttt gtt tgt tat acg ctc at	intron 7	exon 6	antisense	41384-41406	PCR amplification, DNA sequencing	60	-	818
	83040	gtt caa ctg cat gag tct tgt g	intron 5	exon 6	sense	40856-40877	DNA sequencing	62	-	na
	83041	ata ggc aca gag gtg gtg agt	intron 7	exon 6	antisense	41061-41081	DNA sequencing	62	-	na
	83045	tga att cta aat ggc acc g	intron 6	exon 7	sense	53117-53135	PCR amplification, DNA sequencing	60	-	1058
	83048	cag gca gga aca agc tta c	3' UTR	exon 7	antisense	54156-54174	PCR amplification, DNA sequencing	60	-	1058
	82968	atc tgc ttc tct ctg tgt cag	intron 6	exon 7	sense	53317-53337	PCR amplification, DNA sequencing	58	-	712
	82970	aga aac tat cca gct att tag g	3' UTR	exon 7	antisense	54007-54028	PCR amplification, DNA sequencing	58	-	712
	83046	cac ctc cat agc tga gtg acc	intron 6	exon 7	sense	53494-53514	DNA sequencing	62	-	na
	83047	atg cgt tgg gcg tcg	3' UTR	exon 7	antisense	53731-53745	DNA sequencing	62	-	na
	83614	taa taa ctt gcc cta att gg	3' UTR	3' UTR	sense	55986-56005	PCR amplification, DNA sequencing	58	-	1099
	83652	cgc ttg tca taa ata gtt caa c	3' UTR	3' UTR	antisense	57063-57084	PCR amplification, DNA sequencing	58	-	1099
	83057	tta gca cat cct aat atg gc	3' UTR	3' UTR	sense	55139-55158	PCR amplification, DNA sequencing	58	-	938
	83060	cgt tca aaa tgg caa taa c	3' UTR	3' UTR	antisense	56058-56076	PCR amplification, DNA sequencing	58	-	938
	83615	tgc cat ttt gaa cgt gtt a	3' UTR	3' UTR	sense	56063-56081	PCR amplification, DNA sequencing	58	-	626
	83618	acc aat ttg att act ccc at	3' UTR	3' UTR	antisense	56669-56688	PCR amplification, DNA sequencing	58	-	626
	83058	gcc aga att gcc att ata cc	3' UTR	3' UTR	sense	55432-55451	DNA sequencing	62	-	na
	83059	cca tac taa tgt cat aca tct tgc	3' UTR	3' UTR	antisense	55819-55842	DNA sequencing	62	-	na
	83616	tga aca tag tgg agt gag aag at	3' UTR	3' UTR	sense	56439-56461	DNA sequencing	62	-	na
	83617	cat gat ctt ctg gtt atc gta ag	3' UTR	3' UTR	antisense	56631-56653	DNA sequencing	62	-	na
	83618	acc aat ttg att act ccc at	3' UTR	3' UTR	antisense	56669-56688	DNA sequencing	62	-	na
	83626	cac cga ccc aaa caa gc	5' UTR	CDS 1 - 7	sense	4688-4704	RT-PCR Amplification, cDNA sequencing	58	-	1012
	82995	aag gaa tga agc aga aag gta	3' UTR	CDS 1 - 7	antisense	53919-53939	RT-PCR Amplification, cDNA sequencing	58	-	1012
	82993	tta ttg acg aag aca cag acc	exon 2	CDS 1 - 7	sense	29282-29302	cDNA sequencing	62	-	na
	83776	cta ttt ttg agg aag aca cac c	exon 5	CDS 1 - 7	sense	38884-38905	cDNA sequencing	62	-	na
	83778	ggt gtg tct tcc tca aaa ata g	exon 5	CDS 1 - 7	antisense	38884-38905	cDNA sequencing	62	-	na
	83777	ctt gat aag tgg atg aac agc a	exon 5	CDS 1 - 7	sense	38934-38955	cDNA sequencing	62	-	na
	83779	tgc tgt tca tcc act tat caa g	exon 5	CDS 1 - 7	antisense	38934-38955	cDNA sequencing	62	-	na
	82997	gaa agc att agc acc att ca	3' UTR	CDS 1 - 7	antisense	53582-53601	cDNA sequencing	62	-	na
	82996	att ctt cca agt aaa ggt gat g	3' UTR	CDS 1 - 7	antisense	53743-53764	cDNA sequencing	62	-	na
	aUSMARC primer number listed in GenBank Accession number HM355886
	bPrimer sequences are listed 5' to 3'.
	cDimethyl sulfoxide was added because the beginning of exon 1 is rich in GC content that is predicted to form strong secondary structures. The plus or minus symbols indicate the presence or absence of 4% (vol/vol) DMSO in the final cocktail.
	dNot applicable
